# Supplementary material for: Sustainable Nanomedicine: Enhancement of Asplatin’s Cytotoxicity In Vitro and In Vivo Using Green-Synthesized Zinc Oxide Nanoparticles Formed via Microwave-Assisted and Gambogic Acid-Mediated Processes
Source: Molecules. 2024 Nov 12;29(22):5327. doi: 10.3390/molecules29225327 (PMC11596978; doi:10.3390/molecules29225327)
Supplement: Supplementary file 1 [file molecules-29-05327-s001.zip]

Archive with 1 entries (1 files):
- molecules-3269483-supplementary.pdf
